# Supplementary material for: COL11A1 as an novel biomarker for breast cancer with machine learning and immunohistochemistry validation
Source: Front Immunol. 2022 Oct 31;13:937125. doi: 10.3389/fimmu.2022.937125 (PMC9660229; doi:10.3389/fimmu.2022.937125)
Supplement: Supplementary Table 1 — Different expression genes between tumor and normal with |LogFC| > 4, and p adjust less than 0.01. [file Table_1.xlsx]

## Sheet: Supplement_Table1
gene_name	gene_id	gene_type	baseMean	logFC	lfcSE	stat	P.Value	adj.P.Val
CSAG1	ENSG00000198930.11	protein_coding	43.3516	8.31072	0.440105	18.8835	1.56e-79	7.91e-78
CGA	ENSG00000135346.7	protein_coding	570.088	8.17734	0.392878	20.8139	3.24e-96	2.57e-94
MAGEA6	ENSG00000197172.9	protein_coding	147.478	7.95254	0.702138	11.3262	9.74e-30	9.64e-29
CST4	ENSG00000101441.4	protein_coding	173.211	7.68073	0.324835	23.6451	1.33e-123	2.06e-121
MAGEA12	ENSG00000213401.7	protein_coding	54.4177	7.56066	0.583385	12.96	2.06e-38	2.85e-37
MAGEA3	ENSG00000221867.7	protein_coding	181.831	7.36481	0.673378	10.9371	7.66e-28	6.95e-27
MAGEA1	ENSG00000198681.6	protein_coding	72.1157	7.3006	0.503213	14.508	1.08e-47	2.07e-46
COL10A1	ENSG00000123500.8	protein_coding	8590.37	7.13312	0.155377	45.9086	0	0
ACTL8	ENSG00000117148.7	protein_coding	155.899	7.05772	0.341957	20.6392	1.22e-94	9.41e-93
IBSP	ENSG00000029559.6	protein_coding	161.191	7.00008	0.221073	31.6641	4.85e-220	8.11e-217
CST1	ENSG00000170373.7	protein_coding	723.81	6.9738	0.245393	28.4189	1.18e-177	5.89e-175
PAX7	ENSG00000009709.10	protein_coding	116.255	6.91098	0.413258	16.7232	8.89e-63	2.71e-61
CDC20B	ENSG00000164287.11	protein_coding	294.236	6.66345	0.330033	20.1903	1.19e-90	8.39e-89
CST5	ENSG00000170367.4	protein_coding	199.967	6.62823	0.406469	16.3069	8.82e-60	2.47e-58
CARTPT	ENSG00000164326.4	protein_coding	1144.77	6.58313	0.62867	10.4715	1.17e-25	9.65e-25
MMP1	ENSG00000196611.4	protein_coding	1977.02	6.5342	0.238614	27.3839	4.26e-165	1.49e-162
KLHL1	ENSG00000150361.10	protein_coding	31.9536	6.45849	0.699451	9.23366	2.62e-20	1.69e-19
S100A7	ENSG00000143556.7	protein_coding	1971.88	6.4135	0.379954	16.8797	6.35e-64	2e-62
CASP14	ENSG00000105141.5	protein_coding	1029.17	6.39479	0.347321	18.4117	1.06e-75	4.79e-74
VSTM2A	ENSG00000170419.9	protein_coding	1272.72	6.33616	0.405637	15.6203	5.3e-55	1.3e-53
CPLX2	ENSG00000145920.13	protein_coding	135.345	6.30265	0.464204	13.5773	5.46e-42	8.55e-41
SPDYC	ENSG00000204710.2	protein_coding	161.844	6.26906	0.354297	17.6944	4.63e-70	1.75e-68
MMP11	ENSG00000099953.8	protein_coding	17274.6	6.26195	0.142173	44.0444	0	0
ASCL1	ENSG00000139352.3	protein_coding	228.227	6.21039	0.38281	16.2232	3.46e-59	9.53e-58
S100A7A	ENSG00000184330.10	protein_coding	148.767	6.20977	0.464939	13.3561	1.09e-40	1.64e-39
COL11A1	ENSG00000060718.17	protein_coding	12038.8	6.19182	0.175626	35.2558	2.79e-272	1.45e-268
MMP13	ENSG00000137745.10	protein_coding	1676.18	6.19062	0.203367	30.4407	1.59e-203	1.62e-200
EPYC	ENSG00000083782.6	protein_coding	231.843	6.11615	0.230739	26.5068	8.09e-155	2.28e-152
PRAC2	ENSG00000229637.3	protein_coding	19.6332	6.0995	0.409807	14.8838	4.2e-50	8.8e-49
HOXB13	ENSG00000159184.7	protein_coding	310.464	6.08378	0.351347	17.3156	3.59e-67	1.25e-65
GNG13	ENSG00000127588.4	protein_coding	56.8651	6.05649	0.269289	22.4907	5.12e-112	5.98e-110
LHX1	ENSG00000273706.3	protein_coding	28.2523	5.95823	0.44778	13.3061	2.13e-40	3.17e-39
TLX1	ENSG00000107807.11	protein_coding	115.951	5.9555	0.336481	17.6994	4.24e-70	1.61e-68
CBLN2	ENSG00000141668.8	protein_coding	691.186	5.9283	0.308644	19.2076	3.2e-82	1.75e-80
PRAME	ENSG00000185686.16	protein_coding	1664.32	5.92099	0.309797	19.1125	1.99e-81	1.07e-79
CLEC3A	ENSG00000166509.9	protein_coding	10285	5.84961	0.459909	12.7191	4.63e-37	6.14e-36
NKX2-2	ENSG00000125820.5	protein_coding	59.0942	5.74039	0.420129	13.6634	1.68e-42	2.67e-41
MAGEA4	ENSG00000147381.10	protein_coding	71.849	5.63241	0.611144	9.21618	3.08e-20	1.98e-19
RTBDN	ENSG00000132026.12	protein_coding	71.2399	5.62498	0.282034	19.9444	1.68e-88	1.1e-86
LRTM2	ENSG00000166159.9	protein_coding	100.17	5.59209	0.293059	19.0818	3.58e-81	1.91e-79
TLX3	ENSG00000164438.5	protein_coding	11.2655	5.55515	0.63333	8.77133	1.77e-18	1.05e-17
MAGEC2	ENSG00000046774.9	protein_coding	25.8229	5.5077	0.57178	9.63255	5.83e-22	4.08e-21
DSCR8	ENSG00000198054.10	protein_coding	21.7204	5.5024	0.432181	12.7317	3.94e-37	5.24e-36
GRM4	ENSG00000124493.12	protein_coding	494.905	5.41721	0.20961	25.8443	2.82e-147	6.77e-145
METTL11B	ENSG00000203740.3	protein_coding	11.6452	5.40364	0.269115	20.0793	1.12e-89	7.6e-88
TLX1NB	ENSG00000236311.5	protein_coding	8.70998	5.36498	0.370748	14.4707	1.86e-47	3.54e-46
CEACAM5	ENSG00000105388.13	protein_coding	2634.91	5.32475	0.277753	19.1708	6.49e-82	3.53e-80
ERVV-2	ENSG00000268964.1	protein_coding	14.2286	5.29589	0.442615	11.965	5.42e-33	6.1e-32
SLC30A8	ENSG00000164756.11	protein_coding	2066.53	5.29016	0.329213	16.0691	4.2e-58	1.13e-56
POTEC	ENSG00000183206.15	protein_coding	35.8911	5.28548	0.447539	11.8101	3.46e-32	3.77e-31
COX7B2	ENSG00000170516.15	protein_coding	6.87674	5.25424	0.866311	6.06508	1.32e-09	4.68e-09
CHRNA9	ENSG00000174343.5	protein_coding	73.507	5.21331	0.304022	17.1478	6.53e-66	2.19e-64
SPANXB2	ENSG00000227234.1	protein_coding	11.6807	5.19377	0.455872	11.393	4.53e-30	4.55e-29
KCNJ3	ENSG00000162989.4	protein_coding	3226.97	5.18841	0.314841	16.4795	5.15e-61	1.49e-59
TCL1B	ENSG00000213231.11	protein_coding	7.29036	5.13371	0.448415	11.4486	2.39e-30	2.42e-29
PVALB	ENSG00000100362.11	protein_coding	685.872	5.09671	0.300248	16.975	1.26e-64	4.05e-63
GLYATL3	ENSG00000203972.8	protein_coding	7.10905	5.09619	0.686415	7.42436	1.13e-13	5.2e-13
HMX2	ENSG00000188816.3	protein_coding	10.8711	5.09154	0.404756	12.5793	2.74e-36	3.53e-35
PPAPDC1A	ENSG00000203805.9	protein_coding	460.425	5.0364	0.151273	33.2935	4.8e-243	1.73e-239
HMP19	ENSG00000170091.9	protein_coding	77.7605	5.01332	0.277419	18.0712	5.37e-73	2.24e-71
SYT13	ENSG00000019505.6	protein_coding	3798.68	5.00354	0.252062	19.8505	1.09e-87	6.99e-86
PSAPL1	ENSG00000178597.5	protein_coding	8.60702	4.9833	0.58505	8.51774	1.63e-17	9.2e-17
SLC24A2	ENSG00000155886.10	protein_coding	325.8	4.97848	0.169718	29.3338	3.85e-189	2.73e-186
HAPLN1	ENSG00000145681.9	protein_coding	267.702	4.97	0.229549	21.6511	5.93e-104	5.81e-102
IGFL3	ENSG00000188624.2	protein_coding	28.918	4.9674	0.2815	17.6462	1.09e-69	4.07e-68
MYT1	ENSG00000196132.10	protein_coding	221.514	4.96731	0.237728	20.8949	5.95e-97	4.85e-95
VGF	ENSG00000128564.6	protein_coding	83.9063	4.96552	0.234151	21.2065	8.32e-100	7.32e-98
ORM1	ENSG00000229314.5	protein_coding	174.791	4.93534	0.310735	15.8828	8.34e-57	2.16e-55
GNGT1	ENSG00000127928.11	protein_coding	23.643	4.89299	0.439148	11.142	7.83e-29	7.44e-28
LIN28B	ENSG00000187772.6	protein_coding	7.63694	4.88761	0.642298	7.60956	2.75e-14	1.31e-13
MGC50722	ENSG00000260220.4	protein_coding	22.517	4.87918	0.320631	15.2174	2.71e-52	6.08e-51
CA9	ENSG00000107159.11	protein_coding	373.946	4.84493	0.285101	16.9937	9.14e-65	2.96e-63
CST2	ENSG00000170369.3	protein_coding	152.381	4.84126	0.204292	23.6978	3.8e-124	5.97e-122
PLAC1	ENSG00000170965.8	protein_coding	82.0828	4.81024	0.192493	24.9892	8.01e-138	1.64e-135
GABRA5	ENSG00000186297.10	protein_coding	13.8779	4.79906	0.385929	12.4351	1.69e-35	2.1e-34
GAL3ST2	ENSG00000154252.11	protein_coding	56.1621	4.78485	0.255396	18.735	2.57e-78	1.25e-76
CEACAM6	ENSG00000086548.8	protein_coding	11307	4.77553	0.251521	18.9866	2.2e-80	1.15e-78
LIN28A	ENSG00000131914.9	protein_coding	39.4028	4.76897	0.397732	11.9904	3.99e-33	4.51e-32
S100P	ENSG00000163993.6	protein_coding	3203.6	4.76432	0.214945	22.1653	7.42e-109	8.12e-107
WT1	ENSG00000184937.11	protein_coding	300.982	4.76203	0.255695	18.6239	2.06e-77	9.85e-76
PYDC1	ENSG00000169900.6	protein_coding	356.555	4.74901	0.302456	15.7015	1.48e-55	3.68e-54
TRPA1	ENSG00000104321.9	protein_coding	294.215	4.7117	0.2505	18.8092	6.35e-79	3.17e-77
HIST1H2AI	ENSG00000196747.4	protein_coding	109.236	4.70891	0.207552	22.6878	5.91e-114	7.18e-112
CNGA2	ENSG00000183862.5	protein_coding	10.9303	4.67895	0.4292	10.9016	1.13e-27	1.02e-26
GATA4	ENSG00000136574.16	protein_coding	61.2223	4.66333	0.375493	12.4192	2.06e-35	2.55e-34
MS4A15	ENSG00000166961.13	protein_coding	222.028	4.65319	0.263137	17.6835	5.62e-70	2.12e-68
KIF1A	ENSG00000130294.13	protein_coding	1006.06	4.6416	0.282805	16.4127	1.55e-60	4.43e-59
INSM1	ENSG00000173404.4	protein_coding	247.403	4.63234	0.291105	15.913	5.15e-57	1.34e-55
OR2B6	ENSG00000124657.1	protein_coding	33.0238	4.62369	0.210055	22.0118	2.22e-107	2.35e-105
CT83	ENSG00000204019.4	protein_coding	65.8706	4.61881	0.705667	6.54532	5.94e-11	2.31e-10
TNNT1	ENSG00000105048.15	protein_coding	1775.03	4.58035	0.211953	21.6102	1.44e-103	1.39e-101
ADAMTS20	ENSG00000173157.15	protein_coding	13.7301	4.57451	0.334208	13.6876	1.2e-42	1.92e-41
KISS1R	ENSG00000116014.8	protein_coding	74.8114	4.57046	0.238045	19.2	3.7e-82	2.02e-80
HIST1H2BO	ENSG00000274641.1	protein_coding	33.8273	4.53934	0.217352	20.8847	7.37e-97	5.99e-95
PAGE2	ENSG00000234068.5	protein_coding	8.59248	4.53709	0.489743	9.26421	1.97e-20	1.28e-19
FOXJ1	ENSG00000129654.7	protein_coding	384.678	4.52238	0.252719	17.8949	1.29e-71	5.12e-70
COMP	ENSG00000105664.9	protein_coding	7642.96	4.49774	0.161826	27.7937	5.17e-170	2.07e-167
LHX2	ENSG00000106689.9	protein_coding	49.2548	4.47552	0.230566	19.411	6.23e-84	3.58e-82
GBX2	ENSG00000168505.6	protein_coding	10.3273	4.46631	0.267233	16.7132	1.05e-62	3.2e-61
HIST1H3B	ENSG00000274267.1	protein_coding	16.9438	4.43737	0.269029	16.494	4.05e-61	1.18e-59
SSX1	ENSG00000126752.7	protein_coding	10.8243	4.4232	0.699081	6.32717	2.5e-10	9.31e-10
CPB1	ENSG00000153002.10	protein_coding	47055.8	4.42313	0.367401	12.039	2.22e-33	2.53e-32
IL19	ENSG00000142224.14	protein_coding	28.6022	4.3992	0.289194	15.2119	2.95e-52	6.61e-51
MUC5AC	ENSG00000215182.8	protein_coding	61.7221	4.3848	0.338614	12.9493	2.37e-38	3.28e-37
WBSCR28	ENSG00000175877.3	protein_coding	25.4192	4.36207	0.212751	20.5032	2.02e-93	1.51e-91
FABP6	ENSG00000170231.14	protein_coding	57.0258	4.35966	0.291717	14.9448	1.68e-50	3.58e-49
FTHL17	ENSG00000132446.6	protein_coding	3.53597	4.34367	1.03771	4.18581	2.84e-05	6.97e-05
NCAN	ENSG00000130287.12	protein_coding	62.9888	4.31804	0.345844	12.4855	8.95e-36	1.12e-34
GATA5	ENSG00000130700.6	protein_coding	67.6098	4.30951	0.33716	12.7818	2.07e-37	2.78e-36
HIST1H3J	ENSG00000197153.4	protein_coding	11.8981	4.30902	0.240181	17.9407	5.68e-72	2.28e-70
GJB2	ENSG00000165474.5	protein_coding	2506.28	4.30393	0.154704	27.8203	2.46e-170	9.94e-168
GABRQ	ENSG00000268089.2	protein_coding	80.9809	4.29702	0.282358	15.2183	2.67e-52	6e-51
HIST1H3H	ENSG00000278828.1	protein_coding	639.496	4.29613	0.176274	24.3718	3.41e-131	6.35e-129
PDX1	ENSG00000139515.5	protein_coding	4.5342	4.29136	0.588584	7.29099	3.08e-13	1.38e-12
GABRA3	ENSG00000011677.11	protein_coding	51.885	4.29052	0.357709	11.9945	3.8e-33	4.3e-32
NDST4	ENSG00000138653.8	protein_coding	21.059	4.26255	0.420769	10.1304	4.05e-24	3.13e-23
NEK2	ENSG00000117650.11	protein_coding	1471.03	4.2554	0.112059	37.9747	0	0
SCT	ENSG00000070031.3	protein_coding	36.7976	4.24904	0.181887	23.3609	1.07e-120	1.55e-118
MSLN	ENSG00000102854.13	protein_coding	1028.87	4.24854	0.283499	14.9861	9.06e-51	1.94e-49
HORMAD1	ENSG00000143452.14	protein_coding	184.748	4.23608	0.316674	13.3768	8.26e-41	1.25e-39
BMPR1B	ENSG00000138696.9	protein_coding	10727.3	4.23181	0.247856	17.0737	2.33e-65	7.68e-64
UBE2C	ENSG00000175063.15	protein_coding	2260.36	4.19317	0.131425	31.9053	2.25e-223	4.22e-220
IFNL2	ENSG00000183709.7	protein_coding	3.84453	4.18153	0.353387	11.8327	2.64e-32	2.89e-31
EIF4E1B	ENSG00000175766.10	protein_coding	15.7874	4.17179	0.375816	11.1006	1.25e-28	1.17e-27
CDK5R2	ENSG00000171450.5	protein_coding	14.8224	4.17162	0.35574	11.7266	9.31e-32	9.96e-31
OR56A3	ENSG00000184478.6	protein_coding	4.20421	4.15529	0.630472	6.59076	4.38e-11	1.72e-10
HIST1H2BM	ENSG00000273703.1	protein_coding	4.67712	4.15217	0.335336	12.3821	3.27e-35	4.02e-34
HIST1H2AJ	ENSG00000276368.1	protein_coding	5.33328	4.15207	0.294801	14.0843	4.74e-45	8.31e-44
ZFP42	ENSG00000179059.8	protein_coding	19.3176	4.14912	0.421158	9.85171	6.74e-23	4.92e-22
CCL11	ENSG00000172156.3	protein_coding	74.4611	4.14736	0.158248	26.208	2.15e-151	5.6e-149
HOXC12	ENSG00000123407.3	protein_coding	328.525	4.12235	0.279479	14.7501	3.07e-49	6.26e-48
CLDN25	ENSG00000228607.2	protein_coding	6.09567	4.11822	0.329055	12.5153	6.16e-36	7.79e-35
PCSK1	ENSG00000175426.9	protein_coding	578.412	4.11817	0.268785	15.3214	5.5e-53	1.26e-51
TRH	ENSG00000170893.3	protein_coding	466.99	4.11609	0.319055	12.9009	4.45e-38	6.09e-37
MSLNL	ENSG00000162006.8	protein_coding	19.38	4.11166	0.281875	14.5868	3.41e-48	6.67e-47
TNNI3	ENSG00000129991.11	protein_coding	89.3052	4.10909	0.259958	15.8067	2.8e-56	7.14e-55
ZP4	ENSG00000116996.8	protein_coding	3.77709	4.1053	0.433139	9.47803	2.59e-21	1.76e-20
IFNL3	ENSG00000197110.7	protein_coding	3.99997	4.10463	0.341378	12.0237	2.67e-33	3.04e-32
DCAF4L2	ENSG00000176566.4	protein_coding	6.19637	4.10438	0.744095	5.51594	3.47e-08	1.11e-07
CAMP	ENSG00000164047.4	protein_coding	78.422	4.0484	0.211659	19.127	1.51e-81	8.1e-80
CAPSL	ENSG00000152611.10	protein_coding	73.8181	4.04559	0.241437	16.7563	5.09e-63	1.57e-61
CHGA	ENSG00000100604.11	protein_coding	399.75	4.04465	0.360469	11.2205	3.23e-29	3.13e-28
HIST1H2AM	ENSG00000278677.1	protein_coding	37.1895	4.03602	0.187592	21.5149	1.13e-102	1.06e-100
AMER3	ENSG00000178171.9	protein_coding	13.6642	4.03226	0.426436	9.45571	3.21e-21	2.16e-20
TEX19	ENSG00000182459.4	protein_coding	12.068	4.0244	0.270916	14.8548	6.48e-50	1.35e-48
GPR139	ENSG00000180269.7	protein_coding	21.7455	4.02352	0.41955	9.5901	8.8e-22	6.1e-21
SYT5	ENSG00000129990.13	protein_coding	73.4432	4.00671	0.247328	16.2	5.05e-59	1.39e-57
KREMEN2	ENSG00000131650.12	protein_coding	203.562	4.00551	0.175447	22.8302	2.3e-115	2.89e-113
PKMYT1	ENSG00000127564.15	protein_coding	1117.84	4.00263	0.116348	34.4022	2.34e-259	1.1e-255
