# Supplementary material for: COL11A1 as an novel biomarker for breast cancer with machine learning and immunohistochemistry validation
Source: Front Immunol. 2022 Oct 31;13:937125. doi: 10.3389/fimmu.2022.937125 (PMC9660229; doi:10.3389/fimmu.2022.937125)
Supplement: Supplementary Table 2 — The results of Lasso regression. [file Table_2.xlsx]

## Sheet: Supplement_Table2.xls
The results of Lasso
ADAMTS20
ASCL1
BMPR1B
CDC20B
CEACAM5
CGA
CLDN25
CLEC3A
CNGA2
COL11A1
CST5
EIF4E1B
FOXJ1
GJB2
GNGT1
HIST1H3B
CAPSL
LHX1
LIN28B
OR56A3
PDX1
S100A7
S100P
SSX1
ZP4
