# Supplementary material for: COL11A1 as an novel biomarker for breast cancer with machine learning and immunohistochemistry validation
Source: Front Immunol. 2022 Oct 31;13:937125. doi: 10.3389/fimmu.2022.937125 (PMC9660229; doi:10.3389/fimmu.2022.937125)
Supplement: Supplementary Table 3 — Univariate Cox regression for immune regulation genes. [file Table_3.xls]

id	HR	HR.95L	HR.95H	pvalue
NT5E	1.375507058	1.206531132	1.568148236	1.87E-06
TAPBP	0.605977189	0.491469813	0.747163598	2.76E-06
CXCL9	0.89854216	0.844199395	0.956383075	0.000776406
CCL11	0.802353686	0.703591582	0.91497888	0.001016912
CCL17	0.804392088	0.703643183	0.919566403	0.001431912
IL6	1.136431779	1.049976532	1.230005766	0.001535137
KDR	1.288448458	1.100208455	1.508895357	0.001660422
CXCL12	1.185434044	1.064772229	1.319769464	0.001897303
TIGIT	0.820946827	0.72337413	0.93168067	0.002242299
CCL2	1.164798385	1.051745423	1.2900035	0.003406257
MICB	0.832137087	0.730457159	0.947970901	0.005718289
TGFBR1	1.253187194	1.060931242	1.48028268	0.007906494
CD48	0.861211062	0.768097862	0.965611975	0.010486229
CCR4	0.850136796	0.749595521	0.964163407	0.011462904
IL10	1.282542151	1.056913982	1.556337032	0.011713329
CXCR1	1.19243348	1.035143178	1.373624089	0.014747006
CCR5	0.871679468	0.77733921	0.977469147	0.01877866
ICOS	0.853267761	0.746631906	0.975133619	0.019824691
HLA.DQA1	0.895162757	0.806912626	0.993064597	0.036493317
